# Supplementary material for: Identification of Key Genes Regulated by Lactylation Modification and Associated with Tumor Immune Microenvironment in Breast Cancer
Source: Curr Issues Mol Biol. 2026 Apr 17;48(4):416. doi: 10.3390/cimb48040416 (PMC13114778; doi:10.3390/cimb48040416)
Supplement: Supplementary file 1 [file cimb-48-00416-s001.zip]

Archive with 24 entries (22 files):
- cimb-4208959-supplementary/
- cimb-4208959-supplementary/332genes file Tables/
- cimb-4208959-supplementary/332genes file Tables/Supplementary Table S1.xlsx
- cimb-4208959-supplementary/332genes file Tables/Supplementary Table S10.xlsx
- cimb-4208959-supplementary/332genes file Tables/Supplementary Table S11.xlsx
- cimb-4208959-supplementary/332genes file Tables/Supplementary Table S12.xlsx
- cimb-4208959-supplementary/332genes file Tables/Supplementary Table S13.xlsx
- cimb-4208959-supplementary/332genes file Tables/Supplementary Table S14.xlsx
- cimb-4208959-supplementary/332genes file Tables/Supplementary Table S15.xlsx
- cimb-4208959-supplementary/332genes file Tables/Supplementary Table S16.xlsx
- cimb-4208959-supplementary/332genes file Tables/Supplementary Table S2.xlsx
- cimb-4208959-supplementary/332genes file Tables/Supplementary Table S3.xlsx
- cimb-4208959-supplementary/332genes file Tables/Supplementary Table S4.xlsx
- cimb-4208959-supplementary/332genes file Tables/Supplementary Table S5.xlsx
- cimb-4208959-supplementary/332genes file Tables/Supplementary Table S6.xlsx
- cimb-4208959-supplementary/332genes file Tables/Supplementary Table S7.xlsx
- cimb-4208959-supplementary/332genes file Tables/Supplementary Table S8.xlsx
- cimb-4208959-supplementary/332genes file Tables/Supplementary Table S9.xlsx
- cimb-4208959-supplementary/Figure S1.pdf
- cimb-4208959-supplementary/Figure S2.pdf
- cimb-4208959-supplementary/Figure S3.pdf
- cimb-4208959-supplementary/Figure S4.pdf
- cimb-4208959-supplementary/Figure S5.pdf
- cimb-4208959-supplementary/Supplementary Materials.pdf
